# Supplementary material for: Biomimetic Targeted Theranostic Nanoparticles for Breast Cancer Treatment
Source: Molecules. 2022 Oct 1;27(19):6473. doi: 10.3390/molecules27196473 (PMC9571674; doi:10.3390/molecules27196473)
Supplement: Supplementary file 1 [file molecules-27-06473-s001.zip]

Archive with 1 entries (1 files):
- molecules-1863132-supplementary.pdf
